# Supplementary material for: From K6[Re6−xMoxS8(CN)5] Solid Solution to Individual Cluster Complexes: Separation and Investigation of [Re4Mo2S8(CN)6]n− and [Re3Mo3S8(CN)6]n− Heterometallic Clusters
Source: Molecules. 2023 Aug 4;28(15):5875. doi: 10.3390/molecules28155875 (PMC10421489; doi:10.3390/molecules28155875)
Supplement: Supplementary file 1 [file molecules-28-05875-s001.zip]

Archive with 1 entries (1 files):
- molecules-2465776-supplementary.pdf
